# Supplementary material for: OVA: integrating molecular and physical phenotype data from multiple biomedical domain ontologies with variant filtering for enhanced variant prioritization
Source: Bioinformatics. 2015 Aug 12;31(23):3822–9. doi: 10.1093/bioinformatics/btv473 (PMC4653395; doi:10.1093/bioinformatics/btv473)
Supplement: Supplementary Data [file supp_btv473_SupplementaryData1.xlsx]

## Sheet: novel_variants_dataset2
Gene	Publication	HPO terms
AFF4	Germline gain-of-function mutations in AFF4 cause a developmental syndrome functionally linking the super elongation complex and cohesin, Krantz ID et al, 2015	HP:0007018,HP:0001631,HP:0000453,HP:0000407,HP:0000545,HP:0001511,HP:0000965,HP:0000368,HP:0000786,HP:0001956,HP:0000508,HP:0000501,HP:0000470,HP:0000175,HP:0000518,HP:0001622,HP:0002120,HP:0001163,HP:0000028,HP:0001608,HP:0000400,HP:0002750,HP:0001171,HP:0003272,HP:0000767,HP:0000252,HP:0006709,HP:0000347,HP:0002714,HP:0001831,HP:0000294,HP:0004279,HP:0002648,HP:0002553,HP:0002021,HP:0000717,HP:…
CACNA1B	CACNA1B mutation is linked to unique myoclonus-dystonia syndrome, Tijssen MA et al, 2015	HP:0001336,HP:0000716,HP:0001337,HP:0003621,HP:0002356,HP:0000006,HP:0000756,HP:0000739,HP:0001252,HP:0003829,HP:0000722,HP:0000473
CEP120	A founder CEP120 mutation in Jeune asphyxiating thoracic dystrophy expands the role of centriolar proteins in skeletal ciliopathies. Hum. Molec. Genet. 24: 1410-1419, 2015	HP:0100259,HP:0000774,HP:0001159,HP:0000107,HP:0006644,HP:0006487,HP:0000773,HP:0000007,HP:0000047,HP:0000113,HP:0000476,HP:0010442,HP:0002089,HP:0001789,HP:0003026,HP:0000882
CHCHD10	Mutation in the novel nuclear-encoded mitochondrial protein CHCHD10 in a family with autosomal dominant mitochondrial myopathy Neurogenetics 2015, Ajroud-Driss et al	HP:0009743,HP:0000007,HP:0001924,HP:0000980,HP:0003546,HP:0003323,HP:0000252,HP:0002151,HP:0003128,HP:0001935,HP:0012132,HP:0003281,HP:0000218,HP:0009055,HP:0000347,HP:0003688,HP:0000823,HP:0001931,HP:0001249
COL17A1	Mutations in Collagen, Type XVII, Alpha 1 (COL17A1) Cause Epithelial Recurrent Erosion Dystrophy (ERED), I. Golovleva et al, 2015	HP:0001131,HP:0007690,HP:0000495,HP:0000006,HP:0007856,HP:0003680
COQ4	COQ4 Mutations Cause a Broad Spectrum of Mitochondrial Disorders Associated with CoQ10 Deficiency, Calvo et al, 2015, American Journal Of Human Genetics	HP:0009830,HP:0001653,HP:0002151,HP:0001284,HP:0001513,HP:0001256,HP:0000965,HP:0001659,HP:0000648,HP:0000256,HP:0000007,HP:0002092,HP:0001319,HP:0000100,HP:0011968,HP:0002133,HP:0100704,HP:0000969,HP:0000093
DCDC2	DCDC2 mutations cause a renal-hepatic ciliopathy by disrupting Wnt signaling. Am. J. Hum. Genet. 96: 81-92, 2015 Schueler et al	HP:0000103,HP:0003158,HP:0000092,HP:0001959,HP:0005583,HP:0003774,HP:0000007,HP:0005576,HP:0000822,HP:0001510,HP:0000090,HP:0000108,HP:0001903
DDX58	Mutations in DDX58, which encodes RIG-I, cause atypical Singleton-Merten syndrome. Am. J. Hum. Genet. 96: 266-274, 2015	HP:0000164, HP:0005775, HP:0005303,HP:0004380,HP:0000501
DTNA	Identification of two novel mutations in FAM136A and DTNA genes in autosomal-dominant familial Meniere's disease, Lopez-Escamez JA et al, 2015	HP:0002321,HP:0000407,HP:0000360
ETV6	Germline ETV6 mutations in familial thrombocytopenia and hematologic malignancy. Nature Genet. 47: 180-185, 2015 Zhang et al	HP:0001419,HP:0003212,HP:0005261,HP:0000967,HP:0000421,HP:0000964,HP:0004854,HP:0005537,HP:0003261,HP:0000978,HP:0003011,HP:0001905
KCNA2	De novo loss- or gain-of-function mutations in KCNA2 cause epileptic encephalopathy, Lemke JR et al, 2015	HP:0003828,HP:0200134,HP:0003593,HP:0000006,HP:0002133,HP:0002510,HP:0001263,HP:0002069
KCNC1	A recurrent de novo mutation in KCNC1 causes progressive myoclonus epilepsy. Nature Genet. 47: 39-46, 2015 Muona et al	HP:0002123,HP:0001337,HP:0003390,HP:0010819,HP:0003676,HP:0003487,HP:0001310,HP:0000007,HP:0001260
NALCN	De novo mutations in NALCN cause a syndrome characterized by congenital contractures of the limbs and face, hypotonia, and developmental delay, Chong et al, 2015, American Journal of Human Genetics	HP:0002803,HP:0001252,HP:0001263
PTRH2	Accelerating novel candidate gene discovery in neurogenetic disorders via whole-exome sequencing of prescreened multiplex consanguineous families, Alazami et al, 2015, Cell Reports	HP:0001252,HP:0000248,HP:0000316,HP:0008033,HP:0000252,HP:0002194,HP:0002460,HP:0001251,HP:0011402,HP:0000364
SEMA3D	Disruption of the SEMA3D Gene in a Patient with Congenital Heart Defects, Le Caignec C. et al, 2015	HP:0001645,HP:0001653,HP:0001712,HP:0005110,HP:0001629,HP:0000006,HP:0001643,HP:0004383,HP:0004308,HP:0001635
SLC9A1	Mutation of SLC9A1, encoding the major Na+/H+ exchanger, causes ataxia-deafness Lichtenstein-Knorr syndrome. Hum. Molec. Genet. 24: 463-470, 2015	HP:0001251,HP:0002174,HP:0000651,HP:0002066,HP:0002495,HP:0000007,HP:0002070,HP:0003677,HP:0002312,HP:0001272,HP:0000639,HP:0001152,HP:0003487,HP:0007338,HP:0001347,HP:0003621,HP:0001260
SNRPB	Mutations in SNRPB, Encoding Components of the Core Splicing Machinery, Cause Cerebro-Costo-Mandibular Syndrome, Cormier-Daire V et al, 2015	HP:0003160,HP:0003422,HP:0001531,HP:0000253,HP:0008897,HP:0000319,HP:0008905,HP:0001263,HP:0000007,HP:0003316,HP:0000938,HP:0001252,HP:0001762,HP:0000368
USP8	Mutations in the deubiquitinase gene USP8 cause Cushing's disease, Komada M et al, 2015	HP:0008221,HP:0001578,HP:0000006
WWOX	WWOX-related encephalopathies: delineation of the phenotypical spectrum and emerging genotype-phenotype correlation J. Med. Genet. 52: 61-70, 2015 Mignot et al	HP:0000007,HP:0012448,HP:0001257,HP:0000649,HP:0001319,HP:0200134,HP:0003819,HP:0002123,HP:0002059,HP:0000253,HP:0003828,HP:0003593,HP:0000006,HP:0002133,HP:0002510,HP:0001263,HP:0002069
PNKP	Mutations in PNKP cause recessive ataxia with oculomotor apraxia type 4, Bras et al, 2015, American Journal of Human Genetics	HP:0002359,HP:0001272,HP:0000657,HP:0003676,HP:0001284,HP:0001260,HP:0000514,HP:0001265,HP:0000007,HP:0000639,HP:0001310
